# Supplementary material for: Encapsulation of Functional Plant Oil by Spray Drying: Physicochemical Characterization and Enhanced Anti-Colitis Activity
Source: Foods. 2022 Sep 26;11(19):2993. doi: 10.3390/foods11192993 (PMC9562653; doi:10.3390/foods11192993)
Supplement: Supplementary file 1 [file foods-11-02993-s001.zip]

Archive with 1 entries (1 files):
- foods-1870617-supplementary.pdf
